# Supplementary material for: Identifying the Morphological and Molecular Features of a Cell-Based Orthotopic Pancreatic Cancer Mouse Model during Growth over Time
Source: Int J Mol Sci. 2024 May 22;25(11):5619. doi: 10.3390/ijms25115619 (PMC11171605; doi:10.3390/ijms25115619)
Supplement: Supplementary file 1 [file ijms-25-05619-s001.zip]

Archive with 4 entries (4 files):
- Supplementary Figures R2-ijms-2986733.pdf
- Supplementary Video S1.pptx
- Supplementary Video S2.pptx
- Supplementary Video S3_BxPC-3.pptx
